# Supplementary material for: miR-22-3p and miR-30e-5p Are Associated with Prognosis in Cervical Squamous Cell Carcinoma
Source: Int J Mol Sci. 2022 May 17;23(10):5623. doi: 10.3390/ijms23105623 (PMC9144648; doi:10.3390/ijms23105623)
Supplement: Supplementary file 1 [file ijms-23-05623-s001.zip]

Archive with 1 entries (1 files):
- ijms-1672829-supplementary.pdf
